# Supplementary material for: Association Between Rehabilitation Frequency and Functional Outcomes After Burn Injury: A Single-Center Retrospective Analysis of Confounding by Indication
Source: Eur Burn J. 2026 Jan 19;7(1):6. doi: 10.3390/ebj7010006 (PMC12922151; doi:10.3390/ebj7010006)
Supplement: Supplementary file 1 [file ebj-07-00006-s001.zip]

Archive with 1 entries (1 files):
- ebj-4053462-supplementary.docx
